# Supplementary material for: Echinacoside Inhibits Osteoclast Function by Down-Regulating PI3K/Akt/C-Fos to Alleviate Osteolysis Caused by Periprosthetic Joint Infection
Source: Front Pharmacol. 2022 Jun 24;13:930053. doi: 10.3389/fphar.2022.930053 (PMC9263215; doi:10.3389/fphar.2022.930053)
Supplement: Supplementary file 1 [file DataSheet3.ZIP]

Archive with 5 entries (4 files):
- origin-Osteone(cell)/
- origin-Osteone(cell)/22.tif
- origin-Osteone(cell)/4.tif
- origin-Osteone(cell)/6.tif
- origin-Osteone(cell)/7.tif
