# Supplementary material for: Echinacoside Inhibits Osteoclast Function by Down-Regulating PI3K/Akt/C-Fos to Alleviate Osteolysis Caused by Periprosthetic Joint Infection
Source: Front Pharmacol. 2022 Jun 24;13:930053. doi: 10.3389/fphar.2022.930053 (PMC9263215; doi:10.3389/fphar.2022.930053)
Supplement: Supplementary file 2 [file DataSheet9.ZIP]

Archive with 13 entries (12 files):
- Origin-WB(cell)-Revised/
- Origin-WB(cell)-Revised/AKT-origin.tif
- Origin-WB(cell)-Revised/AKT.tif
- Origin-WB(cell)-Revised/C-FOS-origin.Tif
- Origin-WB(cell)-Revised/C-FOS.Tif
- Origin-WB(cell)-Revised/GAPDH-origin.Tif
- Origin-WB(cell)-Revised/GAPDH.Tif
- Origin-WB(cell)-Revised/NFATC1-origin.tif
- Origin-WB(cell)-Revised/NFATC1.tif
- Origin-WB(cell)-Revised/P-AKT-origin.tif
- Origin-WB(cell)-Revised/P-AKT.tif
- Origin-WB(cell)-Revised/PI3K-origin.tif
- Origin-WB(cell)-Revised/PI3K.tif
