# Supplementary material for: Echinacoside Inhibits Osteoclast Function by Down-Regulating PI3K/Akt/C-Fos to Alleviate Osteolysis Caused by Periprosthetic Joint Infection
Source: Front Pharmacol. 2022 Jun 24;13:930053. doi: 10.3389/fphar.2022.930053 (PMC9263215; doi:10.3389/fphar.2022.930053)
Supplement: Supplementary file 3 [file DataSheet4.ZIP]

Archive with 13 entries (12 files):
- origin-IF(cell)/
- origin-IF(cell)/ECH-0 μM-c-Fos-100X.tif
- origin-IF(cell)/ECH-0 μM-DAPI-100X.tif
- origin-IF(cell)/ECH-0 μM-merge-100X.tif
- origin-IF(cell)/ECH-0.2 μM-c-Fos-100X.tif
- origin-IF(cell)/ECH-0.2 μM-DAPI-100X.tif
- origin-IF(cell)/ECH-0.2 μM-merge-100X.tif
- origin-IF(cell)/ECH-1 μM-c-Fos-100X.tif
- origin-IF(cell)/ECH-1 μM-DAPI-100X.tif
- origin-IF(cell)/ECH-1 μM-merge-100X.tif
- origin-IF(cell)/ECH-5 μM-c-Fos-100X.tif
- origin-IF(cell)/ECH-5 μM-DAPI-100X.tif
- origin-IF(cell)/ECH-5 μM-merge-100X.tif
