# Supplementary material for: Echinacoside Inhibits Osteoclast Function by Down-Regulating PI3K/Akt/C-Fos to Alleviate Osteolysis Caused by Periprosthetic Joint Infection
Source: Front Pharmacol. 2022 Jun 24;13:930053. doi: 10.3389/fphar.2022.930053 (PMC9263215; doi:10.3389/fphar.2022.930053)
Supplement: Supplementary file 8 [file DataSheet5.ZIP]

Archive with 17 entries (16 files):
- origin-IF(animal)/
- origin-IF(animal)/CON-c-Fos-40X.tif
- origin-IF(animal)/CON-DAPI-40X.tif
- origin-IF(animal)/CON-merge-200X.tif
- origin-IF(animal)/CON-merge-40X.tif
- origin-IF(animal)/PJI+DEB-c-Fos-40X.tif
- origin-IF(animal)/PJI+DEB-DAPI-40X.tif
- origin-IF(animal)/PJI+DEB-merge-200X.tif
- origin-IF(animal)/PJI+DEB-merge-40X.tif
- origin-IF(animal)/PJI+ECH+DEB-c-Fos-40X.tif
- origin-IF(animal)/PJI+ECH+DEB-DAPI-40X.tif
- origin-IF(animal)/PJI+ECH+DEB-merge-200X.tif
- origin-IF(animal)/PJI+ECH+DEB-merge-40X.tif
- origin-IF(animal)/PJI-c-Fos-40X.tif
- origin-IF(animal)/PJI-DAPI-40X.tif
- origin-IF(animal)/PJI-merge-200X.tif
- origin-IF(animal)/PJI-merge-40X.tif
