# Supplementary material for: Echinacoside Inhibits Osteoclast Function by Down-Regulating PI3K/Akt/C-Fos to Alleviate Osteolysis Caused by Periprosthetic Joint Infection
Source: Front Pharmacol. 2022 Jun 24;13:930053. doi: 10.3389/fphar.2022.930053 (PMC9263215; doi:10.3389/fphar.2022.930053)
Supplement: Supplementary file 9 [file DataSheet7.ZIP]

Archive with 13 entries (12 files):
- origin-F-actin(cell)/
- origin-F-actin(cell)/ECH-0 μM-DAPI.tif
- origin-F-actin(cell)/ECH-0 μM-F-actin.tif
- origin-F-actin(cell)/ECH-0 μM-merge.tif
- origin-F-actin(cell)/ECH-0.2 μM-DAPI.tif
- origin-F-actin(cell)/ECH-0.2 μM-F-actin.tif
- origin-F-actin(cell)/ECH-0.2 μM-merge.tif
- origin-F-actin(cell)/ECH-1 μM-DAPI.tif
- origin-F-actin(cell)/ECH-1 μM-F-actin.tif
- origin-F-actin(cell)/ECH-1 μM-merge.tif
- origin-F-actin(cell)/ECH-5 μM-DAPI.tif
- origin-F-actin(cell)/ECH-5 μM-F-actin.tif
- origin-F-actin(cell)/ECH-5 μM-merge.tif
